# Supplementary material for: A modular and flexible pipeline for intraoperative electrode reconstruction and localization in patients with brain lesions
Source: Front Neural Circuits. 2026 Jun 10;20:1814667. doi: 10.3389/fncir.2026.1814667 (PMC13290761; doi:10.3389/fncir.2026.1814667)
Supplement: Supplementary file 1 [file Data_sheet_1.xlsx]

## Sheet: RCI Scoring
ALIGNER · Reconstruction Confidence Index (RCI) Scoring Sheet
Item / Criterion	Notes / Guidance	IP01	IP02	IP03	IP04	IP05	IP06	IP07	IP08	IP09	IP10	IP11	IP12	IP13	IP14	IP15	IP16	IP17	IP18	IP19	IP23	IP25	IP27	IP28	IP31	IP32	IP33	IP13, IP34	IP35, IP38	IP35, IP38	IP36	IP37	Pt03	Pt01	Pt02	HP01	HP02	Prt01	Prt02	Prt03	Prt04
Pathway	Photo-guided (B) or Note-guided (C)	Photo-guided (B)	Note-guided (C)	Photo-guided (B)	Photo-guided (B)	Note-guided (C)	Photo-guided (B)	Photo-guided (B)	Note-guided (C)	Photo-guided (B)	Photo-guided (B)	Photo-guided (B)	Photo-guided (B)	Photo-guided (B)	Photo-guided (B)	Photo-guided (B)	Photo-guided (B)	Photo-guided (B)	Photo-guided (B)	Photo-guided (B)	Photo-guided (B)	Photo-guided (B)	Photo-guided (B)	Photo-guided (B)	Photo-guided (B)	Photo-guided (B)	Photo-guided (B)	Photo-guided (B)	Photo-guided (B)	Photo-guided (B)	Photo-guided (B)	Photo-guided (B)	Photo-guided (B)	Photo-guided (B)	Photo-guided (B)	Photo-guided (B)	Photo-guided (B)	Note-guided (C)	Note-guided (C)	Note-guided (C)	Note-guided (C)
Scorer
DOMAIN A — Surface Reconstruction Quality (all cases)
FreeSurfer
recon-all completed without errors		1	1	1	1	1	1	1	1	1	1	1	1	1	1	1	1	1	1	1	1	1	1	1	1	1	1	1	1	1	1	1	1	1	1	1	1	1	1	1	1
SynthSR or SynthSeg preprocessing required	Flag as quality modifier if YES	1	0	0	0	0	0	1	0	0	1	1	0	0	0	0	0	0	0	1	1	0	1	1	0	0	0	0	0	1	0	0	0	0	0	0	0	1	0	0	0
3D Slicer
All scans co-registered to reference T1		1	1	1	1	1	1	1	1	1	1	1	1	1	1	1	1	1	1	1	1	1	1	1	1	1	1	1	1	1	1	1	1	1	1	1	1	1	1	1	1
Skull and craniotomy model generated (postop CT or MRI)		0	1	1	1	0	1	0	0	1	1	1	1	1	0	0	0	0	1	1	1	1	1	1	1	1	1	1	1	1	1	1	1	1	1	1	1	1	1	1	1
Vasculature reconstructed		1	1	1	1	0	0	1	1	1	0	1	1	0	1	1	1	0	0	1	1	1	1	1	0	0	0	1	1	1	0	0	0	0	0	0	0	0	0	0	0
Lesion segmentation completed		1	1	1	1	1	1	1	1	1	1	1	1	1	1	1	1	1	1	1	1	1	1	1	1	1	1	1	1	1	1	1	0	0	0	0	1	1	1	1	1
Blender
Electrode placement consistent with identifiable surface features		1	1	1	1	1	1	1	1	1	0	1	1	1	1	1	1	1	1	1	1	1	1	1	1	1	1	1	1	1	1	1	1	1	1	1	1	1	1	1	1
RAS and MNI coordinates successfully exported		1	1	1	1	1	1	1	1	1	1	1	1	1	1	1	1	1	1	1	1	1	1	1	1	1	1	1	1	1	1	1	1	1	1	1	1	1	1	1	1
DOMAIN A SCORE	out of 8 (SynthSR item = modifier, not penalty)	6	7	7	7	5	6	6	6	7	5	7	7	6	6	6	6	5	6	7	7	7	7	7	6	6	6	7	7	7	6	6	5	5	5	5	6	6	6	6	6
DOMAIN B — Photograph or Video-Guided Cases only
Availability
Intraoperative photographs present		1		1	1		1	1		1	1	1	1	1	1	1	1	1	1	1	1	1	1	1	0	0	0	0	1	1	0	0	1	1	1	1	1
Intraoperative video available		0		0	0		1	1		1	0	1	1	1	0	1	0	0	1	1	1	1	1	1	1	1	1	1	0	1	1	1	1	0	0	1	1
Multiple viewing angles captured		0		1	1		1	1		1	0	1	1	1	1	1	1	1	1	1	0	1	1	1	0	0	0	0	0	1	0	0	1	1	1	1	1
Photographic quality
Adequate focus, exposure, and field of view		1		1	1		1	1		1	1	1	1	0	1	1	1	1	1	1	0	1	1	1	1	1	1	1	1	1	1	0	1	1	1	1	1
Anatomical landmarks identifiable in photograph (gyri, sulci, vessels)		1		1	1		0	1		1	1	1	1	1	1	1	1	1	1	1	1	1	1	1	1	1	1	1	1	1	1	1	1	1	1	1	1
Same landmarks identifiable in co-registered 3D model relative to the electrode strip		1		1	1		1	1		1	0	1	1	1	1	1	1	1	1	1	0	1	1	1	1	1	1	0	1	1	1	1	1	1	1	1	1
Photo-model concordance
Vasculature patterns anatomically consistent with intraop images		1		1	1		0	1		1	0	1	1	0	1	1	1	0	0	1	1	0	0	0	0	0	0	0	1	1	0	0	0	0	0	0	0
Craniotomy edges clear and consistent with intraop images		1		1	0		1	1		1	1	1	1	1	1	1	1	1	1	1	1	1	1	1	1	1	1	1	1	1	1	1	1	1	1	1	1
MiDaS depth map available and applied		0		0	0		0	1		1	0	1	0	0	0	0	0	0	0	1	0	0	0	0	0	0	0	0	1	1	0	0	0	0	0	0	1
DOMAIN B SCORE	out of 9 — photo-guided only; contact-level resolution possible	6	0	7	6	0	6	9	0	9	4	9	8	6	7	8	7	6	7	9	5	7	7	7	5	5	5	4	7	9	5	4	7	6	6	7	8	0	0	0	0
DOMAIN C — Note-Guided Cases only
IOM documentation
IOM notes present			1			1			1																													1	1	1	1
Hand-drawn schematic included			1			1			1																													0	1	1	0
Functional localization
Task-evoked or stimulation-based placement information available	e.g. motor mapping, central sulcus ID		1			1			1																													0	1	1	1
Anatomical anchoring
Electrode placement anchored to identifiable anatomical surface feature			1			1			1																													1	1	1	1
DOMAIN C SCORE	out of 4 — note-guided only; parcellation-level resolution	0	4	0	0	4	0	0	4	0	0	0	0	0	0	0	0	0	0	0	0	0	0	0	0	0	0	0	0	0	0	0	0	0	0	0	0	2	4	4	3
COMPOSITE RCI
RCI COMPOSITE (A + B or C)	B and C are NOT pooled — report pathway separately	12	11	14	13	9	12	15	10	16	9	16	15	12	13	14	13	11	13	16	12	14	14	14	11	11	11	11	14	16	11	10	12	11	11	12	14	8	10	10	9
Legend:
Photo-guided (Domain B)
Note-guided (Domain C)
